# Supplementary material for: Freshwater Lichens, Including New Species in the Genera Verrucaria, Placopyrenium and Circinaria, Associated with Lobothallia hydrocharis (Poelt & Nimis) Sohrabi & Nimis from Watercourses of Sardinia
Source: J Fungi (Basel). 2023 Mar 21;9(3):380. doi: 10.3390/jof9030380 (PMC10051252; doi:10.3390/jof9030380)
Supplement: Supplementary file 1 [file jof-09-00380-s001.zip]

Archive with 2 entries (2 files):
- Supplementary Materials Figure 1.pdf
- Supplementary Materials_Table1.xlsx
