# Supplementary material for: Freshwater Lichens, Including New Species in the Genera Verrucaria, Placopyrenium and Circinaria, Associated with Lobothallia hydrocharis (Poelt & Nimis) Sohrabi & Nimis from Watercourses of Sardinia
Source: J Fungi (Basel). 2023 Mar 21;9(3):380. doi: 10.3390/jof9030380 (PMC10051252; doi:10.3390/jof9030380)
Supplement: Supplementary file 1 [file jof-09-00380-s001.zip › Supplementary Materials_Table1.xlsx]

## Sheet: Tabelle1
Taxon	Specimen voucher	Collection	GenBank Acc.Nr.	Country	Title	RefNr	Journal	Year	Doi	Authors
Agrestia (Circinaria) zerovii S.Y. Kondr., Gromakova & Khodos	M. Kryvokhyzhaya KW:SK A12		NR153540	Ukraine	Agrestia zerovii (Megasporaceae, lichen-forming Ascomycetes), a new species from southeastern Europe proved by alternative phylogenetic analysis.	36	Studia Botanica Hungarica 46: 69-94.	2015	DOI:10.17110/StudBot.2015.46.2.69	Kondratyuk, S.Y., Gromakova, A.B., Khodosovtsev, A.Y., Kim, J.A., Kondratiuk, A.S., Hur, J.-S.
Aspicilia (Circinaria) desertorum (Kremp.) Mereschk.	Larsson 9814	UPS	HQ406802	Russia	Circinaria arida sp. nova and the ‘Aspicilia desertorum’ complex.	2	Bibl. Lichenol. 106, 235-246.	2011		Owe-Larsson,B., Nordin,A., Tibell,L., Sohrabi,M.
Aspicilia abbasiana S.Y. Kondr., Lőkös, Ismayil & S.Y. Guo (= A. volcanica Ismayil, A. Abbas & S.Y. Guo nom. Illeg., non A. vulcanica Hue)	G. Ismayil & A. Abbas 20111154	HMAS-L	NR_158307	China	Aspicilia volcanica, a new saxicolous lichen from Northeast China.	29	Mycotaxon 130: 543–548.	2015	http://dx.doi.org/10.5248/130.543
Aspicilia bicensis F. Anderson & Lendemer	F. Anderson 16123	NY	NR_153546	Canada	Aspicilia bicensis (Megasporaceae) a new sterile, pustulose lichen from eastern Canada.	5	Bryologist 119: 8-15.	2016	https://doi.org/10.1639/0007-2745-119.1.008	Anderson,F., Lendemer, J.
Aspicilia bicensis F. Anderson & Lendemer	J. Vondrák PRA-JV24549	PRA	OL457937	Czech Republic	Cinderella became the princess - an exceptional hot-spot of lichen diversity in a long-inhabited Central European landscape.	34	Preslia 94: 143-181.	2022	DOI: 10.23855/preslia.2022.143	Vondrák ,J., Svoboda,S., Malicek,J., Palice,Z., Kocourkova,J., Knudsen,K., Mayrhofer,H., Thues,H., Schultz,M., Kosnar,J. and Hofmeister,J.
Aspicilia fluviatilis A. Nordin & Owe-Larss.	A. Nordin 6188	UPS	HQ259264	Sweden	Two new Aspicilia species from Fennoscandia and Russia.	14	Lichenologist 43: 27-37.	2011	DOI:10.1017/S0024282910000629	Nordin,A., Owe-Larsson,B. and Tibell,L.
Aspicilia humida B.G. Lee	B. G. Lee & H. J. Lee2020-000503 (=BDNA-L-0000703)	BDNA-L	MW832805	South Korea	A New Lichen-Forming Fungus, Aspicilia humida, from a Forested Wetland in South Korea, with a Taxonomic Key for Aspicilioid Species of Korea.	23	Mycobiology 50: 20-29.	2022	DOI: 10.1080/12298093.2021.2021642	Beeyoung Gun Lee, Hyun Tak Shin & Jae-Seoun Hur
Aspicilia laevata (Ach.) Arnold	Tibell 23659	UPS	EU057910	Sweden	A preliminary phylogeny of Aspicilia in relation to morphological and secondary product variation.	1	Bibl. Lichenol. 96, 247-266.	2007		Nordin,A., Tibell,L.B. and Owe-Larsson,B.R.
Aspicilia laevata (Ach.) Arnold	J. Vondrák PRA-JV24502	PRA	OL396590	Czech Republic	Cinderella became the princess - an exceptional hot-spot of lichen diversity in a long-inhabited Central European landscape.	34	Preslia 94: 143-181.	2022	DOI: 10.23855/preslia.2022.143	Vondrák ,J., Svoboda,S., Malicek,J., Palice,Z., Kocourkova,J., Knudsen,K., Mayrhofer,H., Thues,H., Schultz,M., Kosnar,J. and Hofmeister,J.
Aspicilia stalagmitica Paukov & Davydov	E. A. Davydov L15292	LE	NR_182821	China	Aspicilia stalagmitica (Megasporaceae) - a new lichen species with isidia-like thalline outgrowths.	37	Turczaninowia 23: 5-12.	2020	DOI: 10.14258/turczaninowia.23.1.1	Paukov, A.G. and Davydov, E.A.
Aspicilia subfarinosa (J. Steiner) Şenkard. & Sohrabi	H. Sipman & T. Raus 63509 (B 60 0202913)	B	MN989236	Greece	Lichens and lichenicolous fungi on the island skiros, Aegean sea, Greece.	31	Parnass Arch (in press.).
Aspicilia subfarinosa (J. Steiner) Şenkard. & Sohrabi	H. Sipman & T.Raus 63585 (B 60 0203098)	B	MN989234	Greece	Lichens and lichenicolous fungi on the island skiros, Aegean sea, Greece.	31	Parnass Arch (in press.).
Aspiciliella intermutans (Nyl.) M. Choisy	H. Sipman & T. Raus 63534 (B 60 0203047)	B	MN989232	Greece	Lichens and lichenicolous fungi on the island skiros, Aegean sea, Greece.	31	Parnass Arch (in press.).
Aspiciliella intermutans (Nyl.) M. Choisy	H. Sipman & T. Raus 63567 (B 60 0203080	B	MN989233	Greece	Lichens and lichenicolous fungi on the island skiros, Aegean sea, Greece.	31	Parnass Arch (in press.).
Circinaria affinis (Eversm.) Sohrab	A. Abbas 20081364	H	HQ389194	China	Aspicilia rogeri sp. nov., (Megasporaceae) and other allied vagrant Aspicilia species in North America.	4	Bryologist 114: 178-189.	2011	DOI: 10.1639/0007-2745-114.1.178	Sohrabi, M., Stenroos, S., Högnabba, F., Nordin, A., Owe-Larsson, B.
Circinaria affinis (Eversm.) Sohrab	V.G. Kulakov 1408b	POLL	HQ389196	Russia	Agrestia zerovii (Megasporaceae, lichen-forming Ascomycetes), a new species from southeastern Europe proved by alternative phylogenetic analysis.	36	Studia bot. hung. 46(2): 69–94.	2015	DOI:10.17110/StudBot.2015.46.2.69	Kondratyuk, S. Y., Gromakova, A. B., Khodosovtsev, A. Y., Kim, J. A., Kondratiuk, A. S. & Hur, J.-S.
Circinaria alpicola (Elenkin) Sohrabi	B. Litterski 4848	H	JQ797556	Kyrgyzstan	Phylogeny and taxonomy of the 'manna lichens'.	25	Mycol. Prog. 12: 231-269.	2013	https://doi.org/10.1007/s11557-012-0830-1	Sohrabi,M., Stenroos,S., Myllys,L., Sochting,U., Ahti,T. and Hyvonen,J
Circinaria alpicola (Elenkin) Sohrabi	H. Ringel 5241	H	JQ797554	Kyrgyzstan	Phylogeny and taxonomy of the 'manna lichens'.	25	Mycol. Prog. 12: 231-269.	2013	https://doi.org/10.1007/s11557-012-0830-1	Sohrabi,M., Stenroos,S., Myllys,L., Sochting,U., Ahti,T. and Hyvonen,J
Circinaria arida Owe-Larss., A. Nordin & Tibell	B. Owe-Larsson 8759	UPS	HQ406800	USA	Circinaria arida sp. nova and the ‘Aspicilia desertorum’ complex.	2	Bibl. Lichenol. 106, 235-246.	2011		Owe-Larsson,B., Nordin,A., Tibell,L., Sohrabi,M.
Circinaria arida Owe-Larss., A. Nordin & Tibell	Knudsen 2046	UPS	HQ406801	USA	Circinaria arida sp. nova and the ‘Aspicilia desertorum’ complex.	2	Bibl. Lichenol. 106, 235-246.	2011		Owe-Larsson,B., Nordin,A., Tibell,L., Sohrabi,M.
Circinaria aschabadensis (J. Steiner) Sohrabi	A. Borisova 1934	LE	GU289916	Turkmenistan	Successful DNA sequencing of a 75-year-old herbarium specimen Aspicilia aschabadensis (J. Steiner) Mereschk.	13	Lichenologist 42: 626-628.	2010	doi:10.1017/S0024282910000344	Sohrabi,M., Myllys,L. and Stenroos,S.
Circinaria aschabadensis (J. Steiner) Sohrabi	A. Borisova 1934	LE	GU289916	Turkmenistan	Successful DNA sequencing of a 75-year-old herbarium specimen Aspicilia aschabadensis (J. Steiner) Mereschk.	13	Lichenologist 42: 626-628.	2010	doi:10.1017/S0024282910000344	Sohrabi,M., Myllys,L. and Stenroos,S.
Circinaria aschabadensis (J. Steiner) Sohrabi	A. Borisova s.n.	LE	JQ797519	Turkmenistan	Successful DNA sequencing of a 75-year-old herbarium specimen Aspicilia aschabadensis (J. Steiner) Mereschk.	13	Lichenologist 42: 626-628.	2010	doi:10.1017/S0024282910000344	Sohrabi,M., Myllys,L. and Stenroos,S.
Circinaria calcarea (L.) A. Nordin, Savić & Tibell	Nordin 5914	UPS	HQ406804	Sweden	Circinaria arida sp. nova and the ‘Aspicilia desertorum’ complex.	2	Bibl. Lichenol. 106, 235-246.	2011		Owe-Larsson,B., Nordin,A., Tibell,L., Sohrabi,M.
Circinaria cerebroides (Mereschk.) Sohrabi	H. Ringel 5138	H	JQ797534	Kyrgyzstan	Phylogeny and taxonomy of the 'manna lichens'.	25	Mycol. Prog. 12: 231-269.	2013	https://doi.org/10.1007/s11557-012-0830-1	Sohrabi,M., Stenroos,S., Myllys,L., Sochting,U., Ahti,T. and Hyvonen,J
Circinaria cerebroides (Mereschk.) Sohrabi	H. Ringel 5184	H	JQ797553	Kyrgyzstan	Phylogeny and taxonomy of the 'manna lichens'.	25	Mycol. Prog. 12: 231-269.	2013	https://doi.org/10.1007/s11557-012-0830-1	Sohrabi,M., Stenroos,S., Myllys,L., Sochting,U., Ahti,T. and Hyvonen,J
Circinaria cf. elmorei (E.D. Rudolph) Owe-Larss., A. Nordin & Sohrabi	M. Sohrabi 10405C	IRAN	JQ797526	Iran	Phylogeny and taxonomy of the 'manna lichens'.	25	Mycol. Prog. 12: 231-269.	2013	https://doi.org/10.1007/s11557-012-0830-1	Sohrabi,M., Stenroos,S., Myllys,L., Sochting,U., Ahti,T. and Hyvonen,J
Circinaria contorta (Hoffm.) A. Nordin, Savić & Tibell	A. Wilfling s.n.	GZU	AF332108	Austria	A new saxicolous Circinaria species (Megasporaceae) from northeast China.	6	Bryologist 122: 23-30.	2019	doi:10.1639/0007-2745-122.1.023	Ismayil, G., Abbas, A., Guo, S.-Y.
Circinaria contorta (Hoffm.) A. Nordin, Savić & Tibell	J. Hafellner & A. Hafellner 43516	GZU	AF332109	Austria	A new saxicolous Circinaria species (Megasporaceae) from northeast China.	6	Bryologist 122: 23-30.	2019	doi:10.1639/0007-2745-122.1.023	Ismayil, G., Abbas, A., Guo, S.-Y.
Circinaria emiliae (Tomin) A. Nordin, Savić & Tibell	V.G. Kulakov 3702	UPS	JQ797512	Kazakhstan	Phylogeny and taxonomy of the 'manna lichens'.	25	Mycol. Prog. 12: 231-269.	2013	https://doi.org/10.1007/s11557-012-0830-1	Sohrabi,M., Stenroos,S., Myllys,L., Sochting,U., Ahti,T. and Hyvonen,J
Circinaria emiliae (Tomin) A. Nordin, Savić & Tibell	V.G. Kulakov 3702B	UPS	JQ797513	Kazakhstan	Phylogeny and taxonomy of the 'manna lichens'.	25	Mycol. Prog. 12: 231-269.	2013	https://doi.org/10.1007/s11557-012-0830-1	Sohrabi,M., Stenroos,S., Myllys,L., Sochting,U., Ahti,T. and Hyvonen,J
Circinaria esculenta (Pall.) Sohrabi	Owe-Larsson 9824	UPS	HQ406803	Russia	Circinaria arida sp. nova and the ‘Aspicilia desertorum’ complex.	2	Bibl. Lichenol. 106, 235-246.	2011		Owe-Larsson,B., Nordin,A., Tibell,L., Sohrabi,M.
Circinaria esculenta (Pall.) Sohrabi	A. Paukov (= UFU L-1743)	UFU	MK347507	Russia	Three new species, new combinations and a key to known species of Lobothallia (Megasporaceae).	21	Lichenologist 51: 301-322.	2019	doi:10.1017/S0024282919000264
Circinaria fruticulosa (Eversm.) Sohrabi	R. Rosentreter 16373	SRP	HQ171231	USA	Aspicilia digitata sp. nov., a new vagrant lichen from Kyrgyzstan.	15	Lichenologist 43: 39-46.	2011	doi:10.1017/S0024282910000538	Sohrabi, M., Ahti, T., & Litterski, B.
Circinaria fruticulosa (Eversm.) Sohrabi	A. Paukov 3074 (= UFU L-3256)	UFU	MK347508	Russia	Three new species, new combinations and a key to known species of Lobothallia (Megasporaceae).	21	Lichenologist 51: 301-322.	2019	doi:10.1017/S0024282919000264
Circinaria gyrosa Sohrabi, Sipman, Volk. John & V.J. Rico	E. Barreno Maranchon_11	pers. Herb. E. Barreno	MG979712	Spain	Molecular and morphological diversity of Trebouxia microalgae in sphaerothallioid Circinaria spp. lichens.	11	J. Phycol. 54, 494-504.	2018	DOI:10.1111/jpy.12751	Molins,A., Moya,P., Garcia-Breijo,F.J., Reig-Arminana,J. and Barreno,E.
Circinaria gyrosa Sohrabi, Sipman, Volk. John & V.J. Rico	M. Sohrabi 10085	IRAN	NR_120106	Iran	Phylogeny and taxonomy of the 'manna lichens'.	25	Mycol. Prog. 12: 231-269.	2013	https://doi.org/10.1007/s11557-012-0830-1	Sohrabi,M., Stenroos,S., Myllys,L., Sochting,U., Ahti,T. and Hyvonen,J
Circinaria hispida (Mereschk.) A. Nordin, Savić & Tibell	E. Barreno Maranchon_1	pers. Herb. E. Barreno	MG979682	Spain	Molecular and morphological diversity of Trebouxia microalgae in sphaerothallioid Circinaria spp. lichens.	11	J. Phycol. 54, 494-504.	2018	DOI:10.1111/jpy.12751	Molins,A., Moya,P., Garcia-Breijo,F.J., Reig-Arminana,J. and Barreno,E.
Circinaria hispida (Mereschk.) A. Nordin, Savić & Tibell	M. Sohrabi 15099 (Herb. M. Soharbi)		HQ171233	Iran	Aspicilia digitata sp. nov., a new vagrant lichen from Kyrgyzstan.	15	Lichenologist 43: 39-46.	2011	doi:10.1017/S0024282910000538	Sohrabi, M., Ahti, T., & Litterski, B.
Circinaria jussuffii (Link) Sohrabi	A. Vezda Lich. Sel. Exs. No. 2381	H	JQ797521	Morocco	Phylogeny and taxonomy of the 'manna lichens'.	25	Mycol. Prog. 12: 231-269.	2013	https://doi.org/10.1007/s11557-012-0830-1	Sohrabi,M., Stenroos,S., Myllys,L., Sochting,U., Ahti,T. and Hyvonen,J
Circinaria jussuffii (Link) Sohrabi	J. Esnault 2033	GZU	JQ797518	Algeria	Phylogeny and taxonomy of the 'manna lichens'.	25	Mycol. Prog. 12: 231-269.	2013	https://doi.org/10.1007/s11557-012-0830-1	Sohrabi,M., Stenroos,S., Myllys,L., Sochting,U., Ahti,T. and Hyvonen,J
Circinaria lacunosa (Mereschk.) Sohrabi	Piregoudov s.n.	LE	JQ797520	Kazakhstan	Phylogeny and taxonomy of the 'manna lichens'.	25	Mycol. Prog. 12: 231-269.	2013	https://doi.org/10.1007/s11557-012-0830-1	Sohrabi,M., Stenroos,S., Myllys,L., Sochting,U., Ahti,T. and Hyvonen,J
Circinaria laxilobata G. Ismayil, A. Abbas & S.Y. Guo	A. Abbas 20111049	HMAS-L	NR_166550	China	A new saxicolous Circinaria species (Megasporaceae) from northeast China.	6	Bryologist 122: 23-31.	2019	doi:10.1639/0007-2745-122.1.023	Ismayil, G., Abbas, A., Guo, S.-Y.
Circinaria maculata (H. Magn.) Q. Ren	L. Zuosen 20216023	pers. Herb. Zuosen	OM417218	China	unpublished
Circinaria maculata (H. Magn.) Q. Ren	Q. Ren 2966	pers. Herb. Q.Ren	MW879744	China	unpublished
Circinaria mansourii (Sohrabi) Sohrabi	M.Sohrabi 015088	IRAN	NR_158294	Iran	Teuvoa, a new lichen genus in Megasporaceae (Ascomycota: Pertusariales), including Teuvoa junipericola sp. nov.	17	Lichenologist 45: 347-360.	2013	doi:10.1017/S0024282913000108	Sohrabi,M., Leavitt,S.D., Rico,V.J., Halici,M.G., Shrestha,G. and Stenroos,S.
Circinaria ochracea Thüs & Nascimbene	JN72085 (BOLO)	BOLO	OQ073919	Italy	this study
Circinaria ochracea Thüs & Nascimbene	SMNS-STU-F-0002797 (STU)	STU	OQ073918	Italy	this study
Circinaria ochraceoalba (H. Magn.) Q. Ren	L. Zuosen 20214030	pers. Herb. L. Zuosen	OM521965	China	unpublished
Circinaria rostamii Sohrabi	M. Sohrabi 14442	IRAN	NR_120105	Iran	Phylogeny and taxonomy of the 'manna lichens'.	25	Mycol. Prog. 12: 231-269.	2013	https://doi.org/10.1007/s11557-012-0830-1	Sohrabi,M., Stenroos,S., Myllys,L., Sochting,U., Ahti,T. and Hyvonen,J
Circinaria sphaerothallina (J. Steiner) Sohrabi	M. Sohrabi 10117A	pers. Herb. M. Sohrabi	JQ797543	Iran	Phylogeny and taxonomy of the 'manna lichens'.	25	Mycol. Prog. 12: 231-269.	2013	https://doi.org/10.1007/s11557-012-0830-1	Sohrabi,M., Stenroos,S., Myllys,L., Sochting,U., Ahti,T. and Hyvonen,J
Circinaria sphaerothallina (J. Steiner) Sohrabi	M. Sohrabi 9369	pers. Herb. M. Sohrabi	JQ797545	Iran	Phylogeny and taxonomy of the 'manna lichens'.	25	Mycol. Prog. 12: 231-269.	2013	https://doi.org/10.1007/s11557-012-0830-1	Sohrabi,M., Stenroos,S., Myllys,L., Sochting,U., Ahti,T. and Hyvonen,J
Circinaria tortuosa (H. Magn.) Q. Ren	L. Zuosen 20216046	pers. Herb. Zuosen	OM417215	China	unpublished
Lobothallia alphoplaca (Wahlenb.) Hafellner	H.Wang SDNU-20117646	SDNU	JX476025	China	Three new species and one new record of Lobothallia from China.	28	Mycotaxon 123: 241-249.	2013	http://dx.doi.org/10.5248/123.241
Lobothallia alphoplaca (Wahlenb.) Hafellner	S.D. Leavitt 18661	BRY-C	MZ243872	USA	Integrative biodiversity inventories: characterizing lichen-forming fungal diversity in Glen Canyon National Recreation Area using DNA barcoding and vouchered specimens.	38	Western North American Naturalist 82: 213–233.	2022	https://doi.org/10.3398/064.082.0201
Lobothallia brachyloba Paukov & I.V. Frolov	Frolov 357 (=UFU L3254)	UFU	MK347506	Russia	Three new species, new combinations and a key to known species of Lobothallia (Megasporaceae).	21	Lichenologist 51: 301-322.	2019	doi:10.1017/S0024282919000264
Lobothallia cheresina (Müll. Arg.) A. Nordin, Cl. Roux & Sohrabi	H. Sipman & T. Raus 63224 (B 60 0202627)	B	MN172423	Greece	Flora of Amorgos, Municipality of Amorgos.	35	Sipman, H. & Raus, T. in: Biel,B. and Tan,K. (Eds.); Flora of Amorgos.	2019		Sipman, H. , Raus, T.
Lobothallia crassimarginata Kou & Q. Ren	H. Wang SDNU-20122565	SDNU	NR_154116	China	Three new species and one new record of Lobothallia from China.	28	Mycotaxon 123: 241-249.	2013	http://dx.doi.org/10.5248/123.241
Lobothallia crassimarginata Kou & Q. Ren	H. Wang SDNU-20122565	SDNU	JX476026	China	Three new species and one new record of Lobothallia from China.	28	Mycotaxon 123: 241-249.	2013	http://dx.doi.org/10.5248/123.241
Lobothallia epiadelpha Paukov & A. Nordin	A. Paukov 1881	UFU	MK347505	Russia	Three new species, new combinations and a key to known species of Lobothallia (Megasporaceae).	21	Lichenologist 51: 301-322.	2019	doi:10.1017/S0024282919000264	PAUKOV, A., DAVYDOV, E., NORDIN, A., ROUX, C., ŞENKARDEŞLER, A., SOHRABI, M., . . . SHIRYAEVA, A. (2019). T
Lobothallia helanensis Kou & Q. Ren (= L. subdiffracta (H. Magn.) Paukov)	D.Tong SDNU 20122791	SDNU	JX476031	China	Three new species and one new record of Lobothallia from China.	28	Mycotaxon 123: 241-249.	2013	http://dx.doi.org/10.5248/123.241
Lobothallia helanensis Kou & Q. Ren (= L. subdiffracta (H. Magn.) Paukov)	D.Tong SDNU-20122517	SDNU	JX476030	China	Three new species and one new record of Lobothallia from China.	28	Mycotaxon 123: 241-249.	2013	http://dx.doi.org/10.5248/123.241
Lobothallia hydrocharis (Poelt & Nimis) Sohrabi & Nimis	JN72085b (BOLO)	BOLO	OQ073922	Italy	this study
Lobothallia hydrocharis (Poelt & Nimis) Sohrabi & Nimis	SMNS-STU-F-0001655 (STU)	STU	OQ073924	Italy	this study
Lobothallia hydrocharis (Poelt & Nimis) Sohrabi & Nimis	SMNS-STU-F-0002807 (STU)	STU	OQ073923	Italy	this study
Lobothallia melanaspis (Ach.) Hafellner	R. Haugan O-L-198879	UPS	MK811944	Norway	OLICH: A reference library of DNA barcodes for Nordic lichens.	3	Biodiversity Data Journal 7: e36252.	2019	https://doi.org/10.3897/BDJ.7.e36252	Marthinsen G, Rui S, Timdal E
Lobothallia melanaspis (Ach.) Hafellner	B. Owe-Larsson 8943a	UPS	JF825524	Norway	Megaspora rimisorediata (Pertusariales, Megasporaceae), a new sorediate species from Iran and its affinities with Aspicilia sensu lato.	22	Lichenologist, 43: 285-291.	2011	doi:10.1017/S0024282911000211	Valadbeigi, T., Nordin, A., & Tibell, L.
Lobothallia pakistanica Razzaq, Fayyaz, Khalid & Afshan	A.N. Khalid & K. Habib LAH-37137	LAH	ON392718	Pakistan	Three new species of Lobothallia (Megasporaceae, Pertusariales, Ascomycota) from Pakistan and a new combination in the genus.	27	Mycol. Prog. 21: 80.	2022	https://doi.org/10.1007/s11557-022-01830-z	Zulfiqar, R., Razzaq, F., Afshan, NuS. et al.
Lobothallia pakistanica Razzaq, Fayyaz, Khalid & Afshan	A.N. Khalid & K. Habib LAH-37138	LAH	ON392719	Pakistan	Three new species of Lobothallia (Megasporaceae, Pertusariales, Ascomycota) from Pakistan and a new combination in the genus.	27	Mycol. Prog. 21: 80.	2022	https://doi.org/10.1007/s11557-022-01830-z	Zulfiqar, R., Razzaq, F., Afshan, NuS. et al.
Lobothallia praeradiosa (Nyl.) Hafellner	R. Mamut XJU-20070730	XJU	KT180162	China	Three new species and one new record of Lobothallia from China.	28	Mycotaxon 123: 241-249.	2013	http://dx.doi.org/10.5248/123.241	Kou, X.-R.; Li, S.-X.; Ren, Q.
Lobothallia praeradiosa (Nyl.) Hafellner	Z. Huang SDNU-20126683	SDNU	JX499229	China	Three new species and one new record of Lobothallia from China.	28	Mycotaxon 123: 241-249.	2013	http://dx.doi.org/10.5248/123.241	Kou, X.-R.; Li, S.-X.; Ren, Q.
Lobothallia pruinosa Kou & Q. Ren	H.Wang SDNU 20123630	SDNU	JX476027	China	Three new species and one new record of Lobothallia from China.	28	Mycotaxon 123: 241-249.	2013	http://dx.doi.org/10.5248/123.241	Kou, X.-R.; Li, S.-X.; Ren, Q.
Lobothallia pruinosa Kou & Q. Ren	H.Wang SDNU-20123278	SDNU	NR_154117	China	Three new species and one new record of Lobothallia from China.	28	Mycotaxon 123: 241-249.	2013	http://dx.doi.org/10.5248/123.241	Kou, X.-R.; Li, S.-X.; Ren, Q.
Lobothallia radiosa (Hoffm.) Hafellner	A. Nordin 5889	UPS	JF703124	Sweden	Some poorly known or new Aspicilia species from Pyrenees-Orientales (France).	8	Bull Soc Linn Provence 14, 177-227.	2011		Roux,C., Nordin,A., Tibell,L. and Sohrabi,M.
Lobothallia radiosa (Hoffm.) Hafellner	H. Sipman & T. Raus 63229 (B 60 0202632)	B	MN172452	Greece	Flora of Amorgos, Municipality of Amorgos.	35	Sipman, H. & Raus, T. in: Biel,B. and Tan,K. (Eds.); Flora of Amorgos.	2019		Sipman, H. , Raus, T.
Lobothallia recedens (Taylor) A. Nordin, Savić & Tibell	Nordin 6035	UPS	HQ406807	Sweden	Circinaria arida sp. nova and the ‘Aspicilia desertorum’ complex.	2	Bibl. Lichenol. 106, 235-246.	2011		Owe-Larsson,B., Nordin,A., Tibell,L., Sohrabi,M.
Lobothallia recedens (Taylor) A. Nordin, Savić & Tibell	H. Sipman 62857	B	MN586980	Portugal	Ikaeria serusiauxii, a new Caloplaca-like lichen from Macaronesia and mainland Portugal, with a lichen checklist for Porto Santo	33	Plant and Fungal Systematics 65: 120-130.	2020	10.35535/pfsyst-2020-0006	Aptroot, A., Sipman, H.
Placopyrenium breussii Cl. Roux & Gueidan	C. Roux CR 25138	MARSSJ	JF693318	France	Two new species of Verrucariaceae from the Eastern Pyrenees (France): Placocarpus melanophthalmosus sp. nov. and Placopyrenium breussii sp. nov.	7	Bull Soc Linn Provence 14, 163-176.	2011		Roux,C. and Gueidan,C.
Placopyrenium bucekii (Nádv. & Servít) Breuss	C. Gueidan & T. Ménard CG 595 (= AFTOL ID 2290)	MARSSJ	EU010245	France	La genroj Verrucula kaj Verruculopsis (Verrucariaceae, Verrucariales).	9	Bull. Soc. linn. Provence, 133-180.	2007		Navarro–Rosinés, P., Roux; C., Gueidan, C.
Placopyrenium bucekii (Nádv. & Servít) Breuss	C. Gueidan CG 679 (= AFTOL ID 2238)	DUKE	EU010246	Croatia	La genroj Verrucula kaj Verruculopsis (Verrucariaceae, Verrucariales).	9	Bull. Soc. linn. Provence, 133-180.	2007		Navarro–Rosinés, P., Roux; C., Gueidan, C.
Placopyrenium bucekii (Nádv. & Servít) Breuss	SMNS-STU-F-0002804 (STU	STU	OQ073925	Italy	this study
Placopyrenium canellum (Nyl.) Gueidan & Cl. Roux	C. Gueidan & C. Roux CG 467 (= AFTOL ID 2292)	MARSSJ	EU010248	France	La genroj Verrucula kaj Verruculopsis (Verrucariaceae, Verrucariales).	9	Bull. Soc. linn. Provence, 133-180.	2007		Navarro–Rosinés, P., Roux; C., Gueidan, C.
Placopyrenium canellum (Nyl.) Gueidan & Cl. Roux	C. Gueidan & Cl. Roux 757 (=AFTOL-ID 2256)	DUKE	EU010255	Estonia	La genroj Verrucula kaj Verruculopsis (Verrucariaceae, Verrucariales).	9	Bull. Soc. linn. Provence, 133-180.	2007		Navarro–Rosinés, P., Roux; C., Gueidan, C.
Placopyrenium canellum (Nyl.) Gueidan & Cl. Roux	C. Gueidan CG 581	DUKE	EU010251	France	La genroj Verrucula kaj Verruculopsis (Verrucariaceae, Verrucariales).	9	Bull. Soc. linn. Provence, 133-180.	2007		Navarro–Rosinés, P., Roux; C., Gueidan, C.
Placopyrenium canellum (Nyl.) Gueidan & Cl. Roux	C. Gueidan CG 808a	DUKE	EU010250	France	La genroj Verrucula kaj Verruculopsis (Verrucariaceae, Verrucariales).	9	Bull. Soc. linn. Provence, 133-180.	2007		Navarro–Rosinés, P., Roux; C., Gueidan, C.
Placopyrenium canellum (Nyl.) Gueidan & Cl. Roux	C. Gueidan CG 808b	DUKE	EU010249	France	La genroj Verrucula kaj Verruculopsis (Verrucariaceae, Verrucariales).	9	Bull. Soc. linn. Provence, 133-180.	2007		Navarro–Rosinés, P., Roux; C., Gueidan, C.
Placopyrenium canellum (Nyl.) Gueidan & Cl. Roux	C. Gueidan CG 808c (= AFTOL ID 2252)	DUKE	EU010247	France	La genroj Verrucula kaj Verruculopsis (Verrucariaceae, Verrucariales).	9	Bull. Soc. linn. Provence, 133-180.	2007		Navarro–Rosinés, P., Roux; C., Gueidan, C.
Placopyrenium canellum (Nyl.) Gueidan & Cl. Roux	C. Roux CR 23464	MARSSJ	EU010252	France	La genroj Verrucula kaj Verruculopsis (Verrucariaceae, Verrucariales).	9	Bull. Soc. linn. Provence, 133-180.	2007		Navarro–Rosinés, P., Roux; C., Gueidan, C.
Placopyrenium cinereoatratum (Degel.) Orange	A. Orange 16264 (= NMW [C.2005.001.327])	NMW	FJ479635	UK	Two parasitic species of Placopyrenium (Verrucariaceae) from freshwater habitats in north-west Europe.	12	Lichenologist 41: 131-139.	2009	doi:10.1017/S002428290900841X	Orange, A.
Placopyrenium cinereoatratum (Degel.) Orange	A. Orange 16312 (= NMW [C.2005.001.335])	NMW	FJ479629	UK	Two parasitic species of Placopyrenium (Verrucariaceae) from freshwater habitats in north-west Europe.	12	Lichenologist 41: 131-139.	2009	doi:10.1017/S002428290900841X	Orange, A.
Placopyrenium cinereoatratum (Degel.) Orange	J. Pykälä 29279	H	FJ479630	Finland	Two parasitic species of Placopyrenium (Verrucariaceae) from freshwater habitats in north-west Europe.	12	Lichenologist 41: 131-139.	2009	doi:10.1017/S002428290900841X	Orange, A.
Placopyrenium cinereoatratum (Degel.) Orange	J. Vondrák PRA-JV21204	PRA	OK333004	Czech Republic	Cinderella became the princess - an exceptional hot-spot of lichen diversity in a long-inhabited Central European landscape.	34	Preslia 94: 143-181.	2022	DOI: 10.23855/preslia.2022.143	Vondrák ,J., Svoboda,S., Malicek,J., Palice,Z., Kocourkova,J., Knudsen,K., Mayrhofer,H., Thues,H., Schultz,M., Kosnar,J. and Hofmeister,J.
Placopyrenium formosum Orange	A. Orange 16848 (= NMW [C.2007.001.157])	NMW	FJ479631	Iceland	Two parasitic species of Placopyrenium (Verrucariaceae) from freshwater habitats in north-west Europe.	12	Lichenologist 41: 131-139.	2009	doi:10.1017/S002428290900841X	Orange, A.
Placopyrenium formosum Orange	A. Orange 17595 (= NMW [C.2007.001.299])	NMW	FJ479632	UK	Two parasitic species of Placopyrenium (Verrucariaceae) from freshwater habitats in north-west Europe.	12	Lichenologist 41: 131-139.	2009	doi:10.1017/S002428290900841X	Orange, A.
Placopyrenium fuscellum (Turner) Gueidan & Cl. Roux	A. Orange 15797 (= NMW [C.2005.001.91])	NMW	FJ479636	UK	Two parasitic species of Placopyrenium (Verrucariaceae) from freshwater habitats in north-west Europe.	12	Lichenologist 41: 131-139.	2009	doi:10.1017/S002428290900841X	Orange, A.
Placopyrenium fuscellum (Turner) Gueidan & Cl. Roux	L. Tibell 23524	UPS	EU559738	Sweden	Molecular phylogeny and systematics of Polyblastia (Verrucariaceae, Eurotiomycetes) and allied genera.	26	Mycol. Res. 112: 1307-1318.	2008	DOI: 10.1016/j.mycres.2008.05.002	Savic,S., Tibell,L., Gueidan,C. and Lutzoni,F.
Placopyrenium pseudocinereoatrum Thüs & Nascimbene	SMNS-STU-F-0002927 (STU)	STU	OQ073926	Italy	this study
Teuvoa alpina Q. Ren	Li XL0306	SDNU	KX234706	China	Teuvoa saxicola and T. alpina spp. nov. and the genus in China.	30	Mycotaxon 133: 79-87.	2018	https://doi.org/10.5248/133.79	Ren,Q., Zhang,L.H. and Hou,X.J.
Teuvoa alpina Q. Ren	Li XL0306	SDNU	KX234706	China	Teuvoa saxicola and T. alpina spp. nov. and the genus in China.	30	Mycotaxon 133: 79-87.	2018	https://doi.org/10.5248/133.79	Ren,Q., Zhang,L.H. and Hou,X.J.
Teuvoa junipericola Sohrabi & S.D. Leav.	R. Rosentreter s.n.	UPS	JX306741	USA	Teuvoa, a new lichen-forming fungal genus in Megasporaceae (Ascomycota: Pertusariales), including Teuvoa junipericola sp. Nov.	17	Lichenologist 45: 347-360.	2013	doi:10.1017/S0024282913000108	Sohrabi,M., Leavitt,S.D., Rico,V.J., Halici,M.G., Shrestha,G. and Stenroos,S.
Teuvoa junipericola Sohrabi & S.D. Leav.	R. Rosentreter s.n.	UPS	JX306741	USA	Teuvoa, a new lichen-forming fungal genus in Megasporaceae (Ascomycota: Pertusariales), including Teuvoa junipericola sp. Nov.	17	Lichenologist 45: 347-360.	2013	doi:10.1017/S0024282913000108	Sohrabi,M., Leavitt,S.D., Rico,V.J., Halici,M.G., Shrestha,G. and Stenroos,S.
Teuvoa tibetica (Sohrabi & Owe-Larss.) Sohrabi	W. Obermayer 04386	GZU	NR_154475	China	Aspicilia tibetica, a new terricolous species of the Himalayas and adjacent regions.	24	Mycol. Prog. 9: 491–499.	2010	DOI 10.1007/s11557-010-0656-7	Sohrabi, M. , Owe-Larsson, B., Nordin, A., Obermayer, W.
Verrucaria cernaensis Zschacke	H. Thüs SMNS-STU-F-0002943	STU	MZ409490	Austria	Flechten und lichenicole Pilze im UNESCO Biosphärenpark Salzburger Lungau (BLAM-Exkursion 2019).	10	Herzogia 35: 67 – 103.	2022		Türk, R., Berger, F., Berger, A., Berger, M., Cezanne, R., Dolnik, C., Eichler, M., Gruber, J. P., Grünberg, H., Hafellner, J., Klüßendorf, J., Neumann, P., Otte, V., Schultz, M., Stapper, N., Teuber, D., Thüs, H., Weber, L.
Verrucaria cernaensis Zschacke	A. Orange 16263 (= NMW - C.2005.001.326)	NMW	FJ645260	UK	unpublished
Verrucaria cernaensis Zschacke	A. Orange 16308 (= NMW - C.2005.001.333)	NMW	FJ664823	UK	unpublished
Verrucaria devensis (G. Salisb.) Orange	A. Orange 18814 (NMW - C.2011.014.68)	NMW	NR_132071	UK	Two new or misunderstood species related to Verrucaria praetermissa (Verrucariaceae, lichenized Ascomycota).	19	Lichenologist 46: 605-615.	2014	doi:10.1017/S0024282914000176	Orange, A.
Verrucaria devensis (G. Salisb.) Orange	J. Vondrák PRA-JV25051	PRA	OK333029	Czech Republic	Cinderella became the princess - an exceptional hot-spot of lichen diversity in a long-inhabited Central European landscape.	34	Preslia 94: 143-181.	2022	DOI: 10.23855/preslia.2022.143	Vondrák ,J., Svoboda,S., Malicek,J., Palice,Z., Kocourkova,J., Knudsen,K., Mayrhofer,H., Thues,H., Schultz,M., Kosnar,J. and Hofmeister,J.
Verrucaria devensis (G. Salisb.) Orange	SMNS-STU-F-0002806 (STU)	STU	OQ073927	Italy	this study
Verrucaria macrostoma DC.	A. Orange 17560 (= NMW - C.2007.001.280)	NMW	JX848567	UK	Four new species of Verrucaria (Verrucariaceae, lichenized Ascomycota) from freshwater habitats in Europe.	16	Lichenologist 45: 305-322.	2013	DOI: https://doi.org/10.1017/S0024282912000898	Orange, A.
Verrucaria macrostoma DC.	A. Orange 17825 (= NMW - C.2007.001.382)	NMW	JX848568	UK	Four new species of Verrucaria (Verrucariaceae, lichenized Ascomycota) from freshwater habitats in Europe.	16	Lichenologist 45: 305-322.	2013	DOI: https://doi.org/10.1017/S0024282912000898	Orange, A.
Verrucaria macrostoma DC.	J. Vondrák PRA-JV23400	PRA	OK333044	Czech Republic	Cinderella became the princess - an exceptional hot-spot of lichen diversity in a long-inhabited Central European landscape.	34	Preslia 94: 143-181.	2022	DOI: 10.23855/preslia.2022.143	Vondrák ,J., Svoboda,S., Malicek,J., Palice,Z., Kocourkova,J., Knudsen,K., Mayrhofer,H., Thues,H., Schultz,M., Kosnar,J. and Hofmeister,J.
Verrucaria macrostoma DC.	J. Vondrák PRA-JV23942	PRA	OK333045	Czech Republic	Cinderella became the princess - an exceptional hot-spot of lichen diversity in a long-inhabited Central European landscape.	34	Preslia 94: 143-181.	2022	DOI: 10.23855/preslia.2022.143	Vondrák ,J., Svoboda,S., Malicek,J., Palice,Z., Kocourkova,J., Knudsen,K., Mayrhofer,H., Thues,H., Schultz,M., Kosnar,J. and Hofmeister,J.
Verrucaria macrostoma DC.	S.D. Leavitt 19037v1	BRY-C	MZ922232	USA	Integrative biodiversity inventories: characterizing lichen-forming fungal diversity in Glen Canyon National Recreation Area using DNA barcoding and vouchered specimens.	38	Western North American Naturalist 82: 213–233.	2022	https://doi.org/10.3398/064.082.0201
Verrucaria macrostoma DC.	A. Slimani, & G. Rambold 98GB03	pers. Herb. A. Slimani	MN985125	Algeria	unpublished
Verrucaria mediterranea Thüs & Nascimbene	SMNS-STU-F-0001655 (STU)	STU	OQ073929	Italy	this study
Verrucaria mediterranea Thüs & Nascimbene	SMNS-STU-F-0002795 (STU)	STU	OQ073930	Italy	this study
Verrucaria mediterranea Thüs & Nascimbene	SMNS-STU-F-0001654 (STU)	STU	OQ073928	Italy	this study
Verrucaria nigrescens Pers.	A. Orange 18097 (= NMW - C.2010.001.73)	NMW	JX848569	Estonia	Four new species of Verrucaria (Verrucariaceae, lichenized Ascomycota) from freshwater habitats in Europe.	16	Lichenologist 45: 305-322.	2013	DOI: https://doi.org/10.1017/S0024282912000898	Orange, A.
Verrucaria nigrescens Pers.	A. Orange s.n. (= NMW - C.2009.002.142)	NMW	JX848570	Ireland	Four new species of Verrucaria (Verrucariaceae, lichenized Ascomycota) from freshwater habitats in Europe.	16	Lichenologist 45: 305-322.	2013	DOI: https://doi.org/10.1017/S0024282912000898	Orange, A.
Verrucaria nigrescens Pers.	H. Thüs W0934	BM	KM243231	Germany	Revision of the Verrucaria elaeomelaena species complex and morphologically similar freshwater lichens (Verrucariaceae, Ascomycota).	32	Phytotaxa 197, 161-185.	2015	DOI:10.11646/phytotaxa.197.3.1	Thüs,H., Orange,A., Gueidan,C., Pykälä,J., Ruberti,C., Lo Schiavo,F., Nascimbene,J.
Verrucaria nigrescens Pers.	H. Thüs W1164	BM	KM243235	Germany	Revision of the Verrucaria elaeomelaena species complex and morphologically similar freshwater lichens (Verrucariaceae, Ascomycota).	32	Phytotaxa 197, 161-185.	2015	DOI:10.11646/phytotaxa.197.3.1	Thüs,H., Orange,A., Gueidan,C., Pykälä,J., Ruberti,C., Lo Schiavo,F., Nascimbene,J.
Verrucaria nigrescens Pers.	H. Thüs SMNS-STU-F-0001981	STU	OL457957	Czech Republic	Cinderella became the princess - an exceptional hot-spot of lichen diversity in a long-inhabited Central European landscape.	34	Preslia 94: 143-181.	2022	DOI: 10.23855/preslia.2022.143	Vondrák ,J., Svoboda,S., Malicek,J., Palice,Z., Kocourkova,J., Knudsen,K., Mayrhofer,H., Thues,H., Schultz,M., Kosnar,J. and Hofmeister,J.
Verrucaria nigrescens Pers.	H. Thüs SMNS-STU-F-0001986	STU	OL457958	Czech Republic	Cinderella became the princess - an exceptional hot-spot of lichen diversity in a long-inhabited Central European landscape.	34	Preslia 94: 143-181.	2022	DOI: 10.23855/preslia.2022.143	Vondrák ,J., Svoboda,S., Malicek,J., Palice,Z., Kocourkova,J., Knudsen,K., Mayrhofer,H., Thues,H., Schultz,M., Kosnar,J. and Hofmeister,J.
Verrucaria nigrescens Pers.	H. Thüs SMNS-STU-F-0001989	STU	OL457959	Czech Republic	Cinderella became the princess - an exceptional hot-spot of lichen diversity in a long-inhabited Central European landscape.	34	Preslia 94: 143-181.	2022	DOI: 10.23855/preslia.2022.143	Vondrák ,J., Svoboda,S., Malicek,J., Palice,Z., Kocourkova,J., Knudsen,K., Mayrhofer,H., Thues,H., Schultz,M., Kosnar,J. and Hofmeister,J.
Verrucaria nigrescens Pers.	S.D. Leavitt 18-262	BRY-C	MZ244202	USA	Integrative biodiversity inventories: characterizing lichen-forming fungal diversity in Glen Canyon National Recreation Area using DNA barcoding and vouchered specimens.	38	Western North American Naturalist 82: 213–233.	2022	https://doi.org/10.3398/064.082.0201
Verrucaria nigrescens Pers.	S.D. Leavitt 19096v1	BRY-C	MZ922235	USA	Integrative biodiversity inventories: characterizing lichen-forming fungal diversity in Glen Canyon National Recreation Area using DNA barcoding and vouchered specimens.	38	Western North American Naturalist 82: 213–233.	2022	https://doi.org/10.3398/064.082.0201
Verrucaria nigrescens Pers.	S.D. Leavitt 19097v1	BRY-C	MZ922237	USA	Integrative biodiversity inventories: characterizing lichen-forming fungal diversity in Glen Canyon National Recreation Area using DNA barcoding and vouchered specimens.	38	Western North American Naturalist 82: 213–233.	2022	https://doi.org/10.3398/064.082.0201
Verrucaria nigrescens Pers.	S.D. Leavitt 19098v1	BRY-C	MZ922236	USA	Integrative biodiversity inventories: characterizing lichen-forming fungal diversity in Glen Canyon National Recreation Area using DNA barcoding and vouchered specimens.	38	Western North American Naturalist 82: 213–233.	2022	https://doi.org/10.3398/064.082.0201
Verrucaria nigrescens Pers.	A. Slimani & G. Rambold 98GB03	pers. Herb. A. Slimani	MN985126	Algeria	unpublished
Verrucaria ochrostoma Borrer	J. Vondrák PRA-JV20683	PRA	OK333024	Czech Republic	Cinderella became the princess - an exceptional hot-spot of lichen diversity in a long-inhabited Central European landscape.	34	Preslia 94: 143-181.	2022	DOI: 10.23855/preslia.2022.143	Vondrák ,J., Svoboda,S., Malicek,J., Palice,Z., Kocourkova,J., Knudsen,K., Mayrhofer,H., Thues,H., Schultz,M., Kosnar,J. and Hofmeister,J.
Verrucaria praetermissa (Trevis.) Anzi	J. Vondrák PRA-JV23681a	PRA	OK332873	Czech Republic	Cinderella became the princess - an exceptional hot-spot of lichen diversity in a long-inhabited Central European landscape.	34	Preslia 94: 143-181.	2022	DOI: 10.23855/preslia.2022.143	Vondrák ,J., Svoboda,S., Malicek,J., Palice,Z., Kocourkova,J., Knudsen,K., Mayrhofer,H., Thues,H., Schultz,M., Kosnar,J. and Hofmeister,J.
Verrucaria rosula Orange	A. Orange 16753 (= NMW -C.2007.001.4)	NMW	NR_137025	UK	Four new species of Verrucaria (Verrucariaceae, lichenized Ascomycota) from freshwater habitats in Europe.	16	Lichenologist 45: 305-322.	2013	DOI: https://doi.org/10.1017/S0024282912000898	Orange, A.
Verrucaria ruderum DC.	BOLO - Herb. Nascimbene 4375	BOLO	OQ073931	Italy	this study
Verrucaria sp. 10 (sensu Vondrák et al. 2022)	J. Vondrák PRA-JV24699	PRA	OK332911	Czech Republic	Cinderella became the princess - an exceptional hot-spot of lichen diversity in a long-inhabited Central European landscape.	34	Preslia 94: 143-181.	2022	DOI: 10.23855/preslia.2022.143	Vondrák ,J., Svoboda,S., Malicek,J., Palice,Z., Kocourkova,J., Knudsen,K., Mayrhofer,H., Thues,H., Schultz,M., Kosnar,J. and Hofmeister,J.
Verrucaria sp. 7 (sensu Vondrák et al. 2022)	J. Vondrák PRA-JV23415	PRA	OK332905	Czech Republic	Cinderella became the princess - an exceptional hot-spot of lichen diversity in a long-inhabited Central European landscape.	34	Preslia 94: 143-181.	2022	DOI: 10.23855/preslia.2022.143	Vondrák ,J., Svoboda,S., Malicek,J., Palice,Z., Kocourkova,J., Knudsen,K., Mayrhofer,H., Thues,H., Schultz,M., Kosnar,J. and Hofmeister,J.
Verrucaria sp. 7 (sensu Vondrák et al. 2022)	J. Vondrák PRA-JV23566	PRA	OK332906	Czech Republic	Cinderella became the princess - an exceptional hot-spot of lichen diversity in a long-inhabited Central European landscape.	34	Preslia 94: 143-181.	2022	DOI: 10.23855/preslia.2022.143	Vondrák ,J., Svoboda,S., Malicek,J., Palice,Z., Kocourkova,J., Knudsen,K., Mayrhofer,H., Thues,H., Schultz,M., Kosnar,J. and Hofmeister,J.
Verrucaria sp. 7 (sensu Vondrák et al. 2022)	J. Vondrák PRA-JV24722	PRA	OK332907	Czech Republic	Cinderella became the princess - an exceptional hot-spot of lichen diversity in a long-inhabited Central European landscape.	34	Preslia 94: 143-181.	2022	DOI: 10.23855/preslia.2022.143	Vondrák ,J., Svoboda,S., Malicek,J., Palice,Z., Kocourkova,J., Knudsen,K., Mayrhofer,H., Thues,H., Schultz,M., Kosnar,J. and Hofmeister,J.
Verrucaria sp. 8 (sensu Vondrák et al. 2022)	J. Vondrák PRA-JV23735	PRA	OK332908	Czech Republic	Cinderella became the princess - an exceptional hot-spot of lichen diversity in a long-inhabited Central European landscape.	34	Preslia 94: 143-181.	2022	DOI: 10.23855/preslia.2022.143	Vondrák ,J., Svoboda,S., Malicek,J., Palice,Z., Kocourkova,J., Knudsen,K., Mayrhofer,H., Thues,H., Schultz,M., Kosnar,J. and Hofmeister,J.
Verrucaria sp. 9 (sensu Vondrák et al. 2022)	J. Vondrák PRA-JV20942	PRA	OK332909	Czech Republic	Cinderella became the princess - an exceptional hot-spot of lichen diversity in a long-inhabited Central European landscape.	34	Preslia 94: 143-181.	2022	DOI: 10.23855/preslia.2022.143	Vondrák ,J., Svoboda,S., Malicek,J., Palice,Z., Kocourkova,J., Knudsen,K., Mayrhofer,H., Thues,H., Schultz,M., Kosnar,J. and Hofmeister,J.
Verrucaria sp. 9 (sensu Vondrák et al. 2022)	H.Thüs SMNS-STU-F-0001988	STU	OL457961	Czech Republic	Cinderella became the princess - an exceptional hot-spot of lichen diversity in a long-inhabited Central European landscape.	34	Preslia 94: 143-181.	2022	DOI: 10.23855/preslia.2022.143	Vondrák ,J., Svoboda,S., Malicek,J., Palice,Z., Kocourkova,J., Knudsen,K., Mayrhofer,H., Thues,H., Schultz,M., Kosnar,J. and Hofmeister,J.
Verrucaria substerilis Vondrák & Thüs	J. Vondrák PRA-JV23705	PRA	MZ970357	Czech Republic	Cinderella became the princess - an exceptional hot-spot of lichen diversity in a long-inhabited Central European landscape.	34	Preslia 94: 143-181.	2022	DOI: 10.23855/preslia.2022.143	Vondrák ,J., Svoboda,S., Malicek,J., Palice,Z., Kocourkova,J., Knudsen,K., Mayrhofer,H., Thues,H., Schultz,M., Kosnar,J. and Hofmeister,J.
Verrucaria substerilis Vondrák & Thüs	J. Vondrák PRA-JV25147	PRA	OL396615	Czech Republic	Cinderella became the princess - an exceptional hot-spot of lichen diversity in a long-inhabited Central European landscape.	34	Preslia 94: 143-181.	2022	DOI: 10.23855/preslia.2022.143	Vondrák ,J., Svoboda,S., Malicek,J., Palice,Z., Kocourkova,J., Knudsen,K., Mayrhofer,H., Thues,H., Schultz,M., Kosnar,J. and Hofmeister,J.
Verrucaria tenuispora Vondrák & Thüs	I. Frolov & J. Vondrák J. PRA-JV21174	PRA	NR_182396	Czech Republic	Cinderella became the princess - an exceptional hot-spot of lichen diversity in a long-inhabited Central European landscape.	34	Preslia 94: 143-181.	2022	DOI: 10.23855/preslia.2022.143	Vondrák ,J., Svoboda,S., Malicek,J., Palice,Z., Kocourkova,J., Knudsen,K., Mayrhofer,H., Thues,H., Schultz,M., Kosnar,J. and Hofmeister,J.
Verrucaria tenuispora Vondrák & Thüs	J. Vondrák PRA-JV21174	PRA	MZ969004	Czech Republic	Cinderella became the princess - an exceptional hot-spot of lichen diversity in a long-inhabited Central European landscape.	34	Preslia 94: 143-181.	2022	DOI: 10.23855/preslia.2022.143	Vondrák ,J., Svoboda,S., Malicek,J., Palice,Z., Kocourkova,J., Knudsen,K., Mayrhofer,H., Thues,H., Schultz,M., Kosnar,J. and Hofmeister,J.
Verrucaria tenuispora Vondrák & Thüs	J. Vondrák PRA-JV24712	PRA	MZ969003	Czech Republic	Cinderella became the princess - an exceptional hot-spot of lichen diversity in a long-inhabited Central European landscape.	34	Preslia 94: 143-181.	2022	DOI: 10.23855/preslia.2022.143	Vondrák ,J., Svoboda,S., Malicek,J., Palice,Z., Kocourkova,J., Knudsen,K., Mayrhofer,H., Thues,H., Schultz,M., Kosnar,J. and Hofmeister,J.
Verrucaria teyrzowensis Vondrák & Thüs	J. Vondrák PRA-JV21178	PRA	MZ969005	Czech Republic	Cinderella became the princess - an exceptional hot-spot of lichen diversity in a long-inhabited Central European landscape.	34	Preslia 94: 143-181.	2022	DOI: 10.23855/preslia.2022.143	Vondrák ,J., Svoboda,S., Malicek,J., Palice,Z., Kocourkova,J., Knudsen,K., Mayrhofer,H., Thues,H., Schultz,M., Kosnar,J. and Hofmeister,J.
Verrucaria teyrzowensis Vondrák & Thüs	J. Vondrák PRA-JV21178	PRA	NR_182397	Czech Republic	Cinderella became the princess - an exceptional hot-spot of lichen diversity in a long-inhabited Central European landscape.	34	Preslia 94: 143-181.	2022	DOI: 10.23855/preslia.2022.143	Vondrák ,J., Svoboda,S., Malicek,J., Palice,Z., Kocourkova,J., Knudsen,K., Mayrhofer,H., Thues,H., Schultz,M., Kosnar,J. and Hofmeister,J.
Verrucaria viridula (Schrad.) Ach.	A. Orange 15145 (= NMW - C.2004.002.238)	NMW	FJ664822	UK	Four new species of Verrucaria (Verrucariaceae, lichenized Ascomycota) from freshwater habitats in Europe.	16	Lichenologist 45: 305-322.	2013	DOI: https://doi.org/10.1017/S0024282912000898	Orange, A.
Verrucaria viridula (Schrad.) Ach.	A. Orange 17893 (= NMW - C.2012.002.130)	NMW	JX848582	Ireland	Four new species of Verrucaria (Verrucariaceae, lichenized Ascomycota) from freshwater habitats in Europe.	16	Lichenologist 45: 305-322.	2013	DOI: https://doi.org/10.1017/S0024282912000898	Orange, A.
Verrucaria viridula (Schrad.) Ach.	C. Gueidan 587b	MARSSJ	KF959786	France	Phylogeny and taxonomy of Staurothele (Verrucariaceae, lichenised ascomycetes) from the karst of northern Vietnam.	18	Lichenologist 46: 515-533.	2014	DOI:10.1017/S0024282914000048	Gueidan,C., Van Do,T. and Lu Thi,N.
Verrucaria viridula (Schrad.) Ach.	J. Pykälä 24961	H	KX720591	Finland	Verrucaria ahtii, V. oulankaensis and V. vitikainenii, three new species from the Endocarpon group (Verrucariaceae, lichenized Ascomycota).	20	Lichenologist 49: 107-116.	2017	doi:10.1017/S0024282916000694	Pykälä, J., Launis, A., & Myllis, L.
Verrucaria viridula (Schrad.) Ach.	J. Pykälä 25113	H	KX720590	Finland	Verrucaria ahtii, V. oulankaensis and V. vitikainenii, three new species from the Endocarpon group (Verrucariaceae, lichenized Ascomycota).	20	Lichenologist 49: 107-116.	2017	doi:10.1017/S0024282916000694	Pykälä, J., Launis, A., & Myllis, L.
Verrucaria viridula (Schrad.) Ach.	J. Pykälä 31224	H	KX720589	Finland	Verrucaria ahtii, V. oulankaensis and V. vitikainenii, three new species from the Endocarpon group (Verrucariaceae, lichenized Ascomycota).	20	Lichenologist 49: 107-116.	2017	doi:10.1017/S0024282916000694	Pykälä, J., Launis, A., & Myllis, L.
Verrucaria viridula (Schrad.) Ach.	J. Pykälä 31495	H	KX720592	Finland	Verrucaria ahtii, V. oulankaensis and V. vitikainenii, three new species from the Endocarpon group (Verrucariaceae, lichenized Ascomycota).	20	Lichenologist 49: 107-116.	2017	doi:10.1017/S0024282916000694	Pykälä, J., Launis, A., & Myllis, L.
Verrucaria viridula (Schrad.) Ach.	J. Pykälä 34775	H	KX720587	Finland	Verrucaria ahtii, V. oulankaensis and V. vitikainenii, three new species from the Endocarpon group (Verrucariaceae, lichenized Ascomycota).	20	Lichenologist 49: 107-116.	2017	doi:10.1017/S0024282916000694	Pykälä, J., Launis, A., & Myllis, L.
Verrucaria viridula (Schrad.) Ach.	J. Pykälä 36134	H	KX720588	Finland	Verrucaria ahtii, V. oulankaensis and V. vitikainenii, three new species from the Endocarpon group (Verrucariaceae, lichenized Ascomycota).	20	Lichenologist 49: 107-116.	2017	doi:10.1017/S0024282916000694	Pykälä, J., Launis, A., & Myllis, L.
Verrucaria viridula (Schrad.) Ach.	J. Pykälä 37873	H	KX720593	Finland	Verrucaria ahtii, V. oulankaensis and V. vitikainenii, three new species from the Endocarpon group (Verrucariaceae, lichenized Ascomycota).	20	Lichenologist 49: 107-116.	2017	doi:10.1017/S0024282916000694	Pykälä, J., Launis, A., & Myllis, L.
Verrucaria viridula (Schrad.) Ach.	J. Pykälä 39904	H	KX720586	Finland	Verrucaria ahtii, V. oulankaensis and V. vitikainenii, three new species from the Endocarpon group (Verrucariaceae, lichenized Ascomycota).	20	Lichenologist 49: 107-116.	2017	doi:10.1017/S0024282916000694	Pykälä, J., Launis, A., & Myllis, L.
Verrucaria viridula (Schrad.) Ach.	J. Pykälä 41339	H	KX720585	Finland	Verrucaria ahtii, V. oulankaensis and V. vitikainenii, three new species from the Endocarpon group (Verrucariaceae, lichenized Ascomycota).	20	Lichenologist 49: 107-116.	2017	doi:10.1017/S0024282916000694	Pykälä, J., Launis, A., & Myllis, L.
Verrucaria viridula (Schrad.) Ach.	J. Pykälä 46464	H	KX720584	Finland	Verrucaria ahtii, V. oulankaensis and V. vitikainenii, three new species from the Endocarpon group (Verrucariaceae, lichenized Ascomycota).	20	Lichenologist 49: 107-116.	2017	doi:10.1017/S0024282916000694	Pykälä, J., Launis, A., & Myllis, L.
Verrucaria viridula (Schrad.) Ach.	J. Vondrák PRA-JV24939	PRA	OK333012	Czech Republic	Cinderella became the princess - an exceptional hot-spot of lichen diversity in a long-inhabited Central European landscape.	34	Preslia 94: 143-181.	2022	DOI: 10.23855/preslia.2022.143	Vondrák ,J., Svoboda,S., Malicek,J., Palice,Z., Kocourkova,J., Knudsen,K., Mayrhofer,H., Thues,H., Schultz,M., Kosnar,J. and Hofmeister,J.
